# Supplementary material for: Detection of Emerald Ash Borer Infestations in Living Green Ash by Noninvasive Electronic-Nose Analysis of Wood Volatiles
Source: Biosensors (Basel). 2019 Oct 13;9(4):123. doi: 10.3390/bios9040123 (PMC6956047; doi:10.3390/bios9040123)
Supplement: Supplementary file 1 [file biosensors-09-00123-s001.zip]

Archive with 4 entries (3 files):
- biosensors-608360-supplementary/
- biosensors-608360-supplementary/Table S1 Supplemental materials - LC-MS 1.docx
- biosensors-608360-supplementary/Table S2 Supplemental materials - LC-MS 2.docx
- biosensors-608360-supplementary/Table S3 Supplemental materials - LC-MS 3.docx
